# Supplementary material for: Patterns and predictors of opioid dispensing among older cancer patients from 2008 to 2015
Source: Cancer Med. 2024 Oct 23;13(20):e70211. doi: 10.1002/cam4.70211 (PMC11499567; doi:10.1002/cam4.70211)
Supplement: Supplementary file 1 — Table S1. [file CAM4-13-e70211-s001.xlsx]

## Sheet: Opioids
Sypplementary Table 1. List of National Drug Code (NDC) of opioids
NDC code
00037240301
00185074901
00185074905
00185074910
00536575301
00603258421
52152013802
52152013804
52959086800
52959086860
52959086890
54569085600
54569085602
55175408900
55289047220
58016019900
58016019902
58016019903
58016019920
58016019930
58016019940
58016019960
58016019989
58016019990
58016019999
64980017601
54017613
54017713
00054018813
00054018913
00093360021
00093360040
00093360121
00093360140
00093360221
00093360240
00093360321
00093360340
00093537856
00093537956
00093572056
00093572156
00228315303
00228315403
00228315473
00228315503
00228315567
00228315573
00228315603
00378092393
00378092493
00406192303
00406192309
00406192403
00406192409
00406800503
00406802003
00490005100
00490005130
00490005160
00490005190
12496010001
12496030001
12496030002
12496030005
12496120201
12496120203
12496120401
12496120403
12496120801
12496120803
12496121201
12496121203
12496127802
12496128302
12496130602
12496131002
16590066605
16590066630
16590066705
16590066730
16590066790
23490927003
23490927006
23490927009
35356000407
35356000430
35356055530
35356055630
35356060504
35356060604
35356060704
42291017430
42291017530
42858035340
42858049340
42858050103
42858050203
42858058640
42858075040
42858083940
43063018407
43063018430
43063066706
43063075306
49999039507
49999039515
49999039530
49999063830
49999063930
50090157100
50268014411
50268014415
50268014511
50268014515
50383028793
50383029493
50383092493
50383093093
52959030430
52959074930
53217013830
53217024630
54123011430
54123090730
54123091430
54123092930
54123095730
54123098630
54569549600
54569573900
54569573901
54569573902
54569632500
54569632600
54569639900
54569640800
54569657800
54868570700
54868570701
54868570702
54868570703
54868570704
54868575000
55045378403
55700014730
55700018430
55700030230
55700030330
55700056804
55700057904
55887031204
55887031215
58284010014
59011075004
59011075104
59011075204
59011075704
59011075804
59385001201
59385001230
59385001401
59385001430
59385001601
59385001630
59385002160
59385002260
59385002360
59385002460
59385002560
59385002601
59385002660
59385002760
60429058630
60429058633
60429058730
60429058733
60846097003
60846097103
62175045232
62175045832
62756045964
62756045983
62756046064
62756046083
62756096964
62756096983
62756097064
62756097083
63481016160
63481020760
63481034860
63481051960
63481068560
63481082060
63481095260
63629403401
63629403402
63629403403
63629409201
63629409202
63629507401
63629712501
63629712502
63629712503
63629712504
63629712505
63629712506
63629712507
63629712601
63629712602
63629712603
63629712604
63629712605
63629712606
63629712607
63629712608
63629727001
63629727002
63874108403
63874108503
63874117303
63874117403
64725093003
64725093004
64725192403
64725192404
65162041503
65162041509
65162041603
65162041609
66336001530
66336001630
68071138003
68071151003
68258299103
68258299903
68308020230
68308020830
71335035301
71335035302
71335035303
71335035304
71335035305
71335035306
71335035307
76519117000
76519117001
76519117002
76519117003
76519117004
00054309036
00087565041
00378963943
00403479118
54569368100
54569598800
54868320900
54868458300
55175441601
58016483301
59911594401
60505081301
00002100902
00002101002
00002101004
00002101033
00002101102
00002101104
00002254502
00002254602
00002254603
00002255502
00002255503
00002255602
00002255702
00002255703
00002255802
00002255803
00002311202
00002311203
00002311302
00002406702
00002406703
00005313123
00005313131
00005332934
00007049420
00007049620
00007049630
00007049720
00007049725
00008032501
00008032601
00008032606
00008032701
00015571160
00022040410
00022040510
00022040516
00022040710
00024151105
00024151108
00024151110
00024151301
00024151305
00031624261
00031624263
00031624270
00031625160
00031625161
00031625761
00031625763
00031625770
00031625772
00031627461
00031627463
00031627470
00044062302
00044062602
00045051060
00045051160
00045051170
00045051172
00045051360
00045051370
00045051372
00045051380
00045051560
00045051570
00045051572
00045052160
00045052179
00045052260
00045052279
00047011424
00047063424
00047063532
00047063724
00047072524
00047072624
00047072632
00047072724
00054024324
00054024424
00054024425
00054024525
00054300550
00054300563
00054316163
00054402231
00054402331
00054407825
00054415625
00054415725
00054800204
00054801304
00054801704
00054802224
00054802225
00054802324
00054802325
00054815524
00054815624
00054815724
00054816016
00063107506
00063107508
00067014268
00067014368
00078010505
00078010605
00078010705
00078010713
00078024305
00081021555
00081021575
00081022025
00081022055
00081022070
00081022075
00081022525
00081022555
00081022570
00081022575
00081031525
00081031555
00081031570
00081032755
00081032770
00081035655
00081035675
00081036955
00081036975
00086004410
00086004616
00086005510
00093001101
00093001105
00093001110
00093001193
00093001201
00093001205
00093001210
00093001293
00093001301
00093001305
00093001310
00093001393
00093005001
00093005010
00093005093
00093015001
00093015010
00093015019
00093015093
00093015201
00093015205
00093017201
00093017205
00093035001
00093035005
00093035010
00093035093
00102234002
00102267001
00102268001
00102276501
00102307501
00121050400
00121050404
00121050405
00121050410
00121050412
00121050415
00121050416
00121100800
00121100812
00143100452
00143100552
00143178001
00143300001
00144113903
00150017560
00150017580
00157042101
00157042105
00157042110
00157042401
00157042405
00157042410
00157046501
00157046505
00157046510
00157046601
00157046605
00157046610
00172391560
00172391580
00172391660
00172391670
00172391680
00172398460
00172398480
00172398560
00172398570
00172480260
00172480270
00182003601
00182094801
00182094810
00182094889
00182122501
00182122510
00182122601
00182122610
00182126801
00182126810
00182126889
00182133801
00182133805
00182133810
00182133889
00182156205
00182172601
00182172605
00182172701
00182269301
00185036001
00185036010
00185036501
00185036510
00185037001
00185037005
00185075201
00185075210
00185075301
00185075310
00187000301
00187084301
00228200110
00228200196
00228200210
00228200310
00228200350
00228200510
00228200550
00228200596
00228201110
00228209510
00228302010
00228302096
00228302110
00228302150
00228305611
00228305696
00228305811
00228305850
00254206328
00254206428
00254206438
00254206528
00254206535
00254212028
00254212128
00259329001
00302020501
00302020510
00302020601
00302020610
00302020701
00302020705
00302030201
00302030301
00302030401
00304002900
00304002901
00304003000
00304003001
00304003100
00304003101
00304003105
00304066701
00304066800
00304066801
00304066901
00304066905
00304116401
00304116405
00304143101
00304196901
00304196905
00339404312
00349211801
00349211810
00349232201
00349232210
00349232401
00349232405
00349232410
00349408201
00349408210
00349830101
00349830105
00349833701
00349833710
00349865501
00349865510
00349886110
00359051610
00359051650
00359051710
00359051750
00359054450
00359054550
00359150010
00359150110
00359150140
00359150210
00359150250
00359150510
00359150610
00359150640
00359150710
00359150750
00364032301
00364032401
00364032402
00364052601
00364052602
00364054001
00364054002
00364054101
00364054105
00364070901
00364071001
00364233901
00364720716
00367200110
00367200196
00367200310
00367200350
00367200396
00367200510
00367200596
00367201110
00367201196
00368102201
00368102210
00368105201
00368109601
00403052518
00403218001
00403218005
00403218006
00403218010
00403218012
00403218014
00403218015
00403218020
00403218024
00403218030
00403218201
00403218212
00403218220
00403218224
00403252810
00403252830
00403252836
00405000701
00405000801
00405000803
00405000901
00405000902
00405002101
00405002201
00406048301
00406048310
00406048401
00406048403
00406048410
00406048420
00406048423
00406048433
00406048450
00406048462
00406048501
00406048505
00436018201
00436018210
00463627801
00463627810
00472141904
00472141916
00472141928
00491001201
00527090001
00527090010
00527131201
00527169801
00527169891
00527169901
00527172791
00536008285
00536321501
00536321505
00536322701
00536322705
00536322710
00536322801
00536322805
00536322810
00536332701
00536332705
00536332801
00536332805
00536332810
00536332901
00536332905
00536392501
00536392505
00536394201
00536575401
00537105901
00537105905
00537106101
00537106110
00537229501
00537229505
00537229510
00537229601
00537229605
00537229610
00537651201
00538347101
00538347201
00538347301
00555019802
00555019805
00555021702
00555021704
00555022902
00555022904
00555026402
00555026405
00555028002
00555028004
00555029402
00555029404
00555030302
00555030305
00555030402
00555030404
00555030502
00556018601
00556018610
00556030201
00556030210
00574015010
00580002801
00580002901
00580002910
00580003001
00580003910
00580045001
00580045101
00580045110
00580045201
00580171701
00591042501
00591042505
00591264101
00591322001
00591354601
00591354605
00603233721
00603233732
00603233802
00603233804
00603233816
00603233819
00603233820
00603233821
00603233822
00603233832
00603233921
00603233928
00603236021
00603236121
00603236132
00603236221
00603254921
00603255221
00603255321
00603901354
00603901358
00615043001
00615043010
00615043013
00615043022
00615043029
00615043043
00615043047
00615043053
00615043063
00615043065
00615043201
00615043205
00615043210
00615043213
00615044401
00615044501
00615044510
00615044801
00677061101
00677061105
00677061201
00677061205
00677061210
00677063201
00677063205
00677063210
00677064601
00677064701
00677064710
00677067601
00677084401
00677171401
00677171501
00677171510
00677171601
00682080601
00719003010
00719003013
00719003110
00719003113
00719003210
00719003213
00719003310
00719003312
00719003410
00719006010
00719006013
00719006110
00719006113
00719006210
00719006213
00779003827
00779003925
00779003930
00779004025
00779004030
00779008627
00779008725
00779008730
00779010025
00779061525
00781155201
00781165401
00781165405
00781165410
00781165413
00781166001
00781166005
00781175201
00781175210
00781175213
00781187501
00781212501
00781212505
00781221001
00781222101
00814024614
00814024630
00814024814
00814024830
00814025014
00814025028
00814025214
00814025314
00814092514
00814092614
00814092714
00814382428
00814382514
00822044510
00822044525
00839624506
00839624516
00839643506
00839643516
00839649906
00839649912
00839671706
00839677606
00839677612
00839702606
00839724306
00839785706
00839785806
00879000201
00879000210
00879005101
00879005105
00879005110
00879005201
00879005205
00879005210
00879041501
00879041505
00879041510
00879044101
00879044110
00879044201
00879044205
00879044210
00879044301
00879044305
00879044310
00879064701
00879064705
00904017560
00904017561
00904017570
00904017580
00904042540
00904042560
00904055140
00904055160
00904057140
00904057160
00904057161
00904057180
00904190940
00904190960
00904191040
00904191060
00904390060
00904390080
00904390740
00904390760
00904391640
00904391660
00904391661
00904391670
00904391680
00904514060
00948521701
00948521710
00948534001
00948534010
00948534201
00948534210
10544003215
10544003220
10544010015
10544010020
10544030130
11845022601
11845022701
11845022704
11845022801
11845024001
11845024003
11845036601
11845036604
11845036701
11845036704
11845036801
11845036804
12071000601
12071000605
12071010801
12071010810
12071031001
12071031010
12071032101
12071032105
12071032110
12071038301
12071039901
12280017800
12634052680
12830074801
13107005801
13107005901
13107005999
13107006001
13107006005
13107006099
16590002312
16590002315
16590002320
16590002330
16590002340
16590002360
16590002362
16590002372
16590002375
16590002382
16590002390
16590036104
16590047020
16590047030
16590047060
16590047090
16590047228
16590047230
16590047256
16590047260
16590047271
16590047272
16590047290
17022082602
17022082606
17236011801
17236015901
17236015905
17236057201
17236057210
17236057301
17236057310
17236057399
17236057401
17236057405
17236057501
17236057510
17236064901
17856007901
17856007902
17856007905
18837016550
18837019240
18837019260
18837019315
18837019340
18837019360
18837019390
18837019398
18837022130
21695024206
21695024208
21695024210
21695024212
21695024215
21695024218
21695024220
21695024221
21695024224
21695024228
21695024230
21695024240
21695024260
21695024272
21695024290
21695024328
21695024330
21695024360
21695025828
21695025830
21695025860
21695054704
23490001003
23490001006
23490001009
23490500400
23490500401
23490500402
23490500403
23490500404
23490500405
23490500406
23490500407
23490500408
23490500409
23490500500
23490500501
23490500502
23490500503
23490682503
23490796901
24208000101
24208000110
24208000111
25332106604
33261000102
33261000103
33261000104
33261000107
33261000110
33261000112
33261000114
33261000115
33261000118
33261000120
33261000121
33261000124
33261000125
33261000128
33261000130
33261000140
33261000142
33261000148
33261000150
33261000160
33261000164
33261000172
33261000184
33261000190
33261000202
33261000208
33261000210
33261000212
33261000214
33261000220
33261000221
33261000228
33261000230
33261000240
33261000242
33261000248
33261000256
33261000260
33261000290
33261012402
33261012412
33261012414
33261012418
33261012420
33261012421
33261012424
33261012428
33261012430
33261012440
33261012442
33261012448
33261012450
33261012460
33261012464
33261012472
33261012484
33261047001
33261080230
33261080260
33261080290
33358000100
33358000101
33358000115
33358000120
33358000130
33358000140
33358000150
33358000160
33358000190
33358000200
33358000230
33358000260
35470001401
35470005101
35470005109
35470037501
35470041501
35470041509
35470044101
35470044201
35470044209
35470044301
35470390001
35470391501
35470391509
41764020201
41764020202
41764020210
41764020212
41764020215
41764020220
41764020225
41764020230
41764025901
41764025902
41764025910
41764025912
41764025915
41764025920
41764025930
41764026701
41764026702
41764026710
41764026712
41764026720
41764026730
42254002220
42254002230
42254014560
42549050130
43063001403
43063001404
43063001406
43063001412
43063055404
43063055406
43063055410
43063055412
43063055415
43063055418
43063055420
43063055424
43063055425
43063055428
43063055430
43063055460
43063055490
43063055498
43063076315
43797021050
43797035206
45865043930
45865043949
45865043951
45865043960
45865043990
45865046630
45865046649
45865046651
45865046660
45865046690
45985062501
47202225301
47202225303
47202226901
47202226902
47202226903
47202235301
47202235303
47202239401
47202253801
47202253901
47202256803
47463000200
47463000230
47463000245
47463000260
47463000284
47463000290
47679080101
47679080104
47679080201
47679080203
47679080401
47679080404
47679083601
47679083701
48253015701
48253015801
49335010201
49335010202
49335011201
49335011202
49335011205
49335011501
49335011502
49335011505
49335011601
49335011602
49335011605
49648014305
49727015602
49727015605
49727015702
49727015704
49727019302
49727050402
49727050405
49727050502
49727050505
49999002601
49999002630
49999002640
49999002660
49999002690
49999006000
49999006001
49999006006
49999006010
49999006012
49999006015
49999006020
49999006024
49999006030
49999006050
49999006060
49999006090
50090000602
50272094203
50272094503
50349020101
50349020105
50349020110
50349020201
50349020205
50349020210
50349020301
50349020305
50349020310
50383007905
50383007906
50383007912
50383007913
50383007916
50430005006
50436322707
50458051360
50458051380
50458051560
50458051570
50564050701
50564050705
50745020800
50991031201
50991031601
51079010601
51079010620
51079010621
51079016101
51079016120
51079016121
51079016124
51079016196
51079016199
51224030010
51285030202
51285030302
51285030305
51285030402
51285030404
51285060002
51285060102
51285060105
51285060202
51285060204
51285068402
51285068404
51432047603
51432047606
51432047803
51432047806
51432048003
51432048005
51432048203
51432048206
51432048403
51432048406
51432048603
51655080224
51655080225
51655080226
51655080251
51655080252
51655080253
51655080254
51655080277
51655080282
51655081624
51655081626
51655081652
51655081654
51655081724
51655081754
51655081824
51655081854
51728015801
51728015810
51728049901
51728049905
51728049910
51728050001
51728050010
51728050101
51728050110
51728054705
51728060301
51991007301
51991007401
51991007405
52406091701
52406092501
52406092510
52406092601
52406092610
52406092701
52406092710
52446000221
52446007221
52544008201
52544042501
52544042505
52544085001
52544085101
52544085110
52544085201
52544085205
52544095601
52544095801
52555033301
52555033310
52555033401
52555060001
52555060101
52555060110
52555060201
52555060205
52959000300
52959000302
52959000304
52959000306
52959000310
52959000312
52959000314
52959000315
52959000316
52959000320
52959000324
52959000325
52959000328
52959000330
52959000340
52959000342
52959000345
52959000350
52959000360
52959000375
52959000384
52959000390
52959011915
52959020815
52959020830
52959044600
52959044602
52959044620
52959044624
52959044630
52959044650
52959044660
52959044690
52959086500
52959086530
52959091260
52996072301
52996072305
52996072310
52996072401
52996072405
52996072410
53217021301
53258061701
53258061713
53258061801
53258061813
53265024010
53265024050
53265028503
53265028510
53265028511
53265028550
53265028603
53265028610
53265028611
53265028650
53404026050
53404026090
53404026150
53404026180
53404026250
53445094801
53489015901
53489015902
53489015905
53489015910
53489016001
53489016002
53489016005
53489016010
53489016101
53489016105
53489016110
53489017801
53489017901
53489017910
53489018001
53506010112
53506010115
53506010120
53506010130
53506010812
53506010830
53506010915
53506010930
53506014112
54274014610
54274014710
54274014750
54274014810
54274014830
54274032130
54274035610
54274035630
54274036110
54274036150
54274047210
54274047250
54274047310
54274047330
54274047350
54274056450
54569001000
54569001001
54569002400
54569002401
54569002402
54569002403
54569002404
54569002500
54569002501
54569002502
54569002503
54569002504
54569002505
54569002506
54569002507
54569002508
54569002509
54569002510
54569002520
54569002530
54569002540
54569002550
54569002560
54569002570
54569002590
54569002602
54569028000
54569028001
54569028002
54569028003
54569030000
54569030001
54569030002
54569030200
54569030201
54569030202
54569030203
54569030204
54569030205
54569030206
54569030207
54569030208
54569031100
54569031101
54569031102
54569031103
54569033702
54569034100
54569034101
54569034102
54569034103
54569034104
54569100100
54569133900
54569177501
54569252300
54569252301
54569252302
54569252303
54569252304
54569252305
54569252306
54569252307
54569252309
54569288200
54569500700
54569500701
54569500702
54569617200
54569701600
54569830500
54569833600
54868007200
54868007201
54868007202
54868007203
54868007204
54868007205
54868007207
54868007208
54868007209
54868028500
54868028501
54868028502
54868028503
54868028504
54868038600
54868051900
54868053000
54868053001
54868053002
54868053003
54868053004
54868086000
54868086001
54868086002
54868086003
54868103700
54868103701
54868103703
54868103704
54868103705
54868103706
54868213001
54868254100
54868254101
54868254102
54868331700
54868516200
54868516201
54868516202
54868516203
54977033930
54977033999
54977034015
54977034030
54977034050
54977034099
54977034150
55045111201
55045111202
55045111203
55045111204
55045111205
55045111206
55045111207
55045111208
55045111209
55045158005
55045158006
55045158007
55045158008
55045189700
55045189701
55045189702
55045189703
55045189704
55045189705
55045189706
55045189707
55045189708
55045189709
55045235202
55045235208
55045235209
55045265102
55045285306
55045285309
55045309401
55045309402
55045309403
55045309404
55045309405
55045335705
55045370201
55045370206
55048000200
55048000206
55048000220
55048000230
55048000245
55048000260
55048000284
55048000290
55081000100
55081000101
55081000103
55081000200
55081000201
55081000202
55081000203
55081000300
55081000301
55081000302
55084010230
55084015308
55084015312
55084015315
55084015316
55084015318
55084015320
55084015330
55084015512
55084015530
55084015620
55175294300
55175294301
55175294302
55175294303
55175294304
55175294305
55175294306
55175294307
55175294308
55175294309
55175294402
55175294405
55289000506
55289000510
55289000512
55289000515
55289000518
55289000520
55289000524
55289000525
55289000530
55289000540
55289000560
55289000590
55289000597
55289000598
55289002620
55289004815
55289033115
55289033120
55289044915
55289044930
55289091620
55289091630
55289091690
55370034148
55700021310
55700021312
55700021315
55700021320
55700021330
55700021360
55829080110
55829080210
55887028730
55887028760
55887028790
55887030930
55887030940
55887030960
55887075604
55887095110
55887095112
55887095115
55887095116
55887095120
55887095130
55887095140
55887095160
55887095190
57247010100
57247010103
57247010200
57247010203
57424010432
57424025032
57424025132
57480050001
57480050006
57866322601
57866322701
57866322702
57866322703
57866322706
57866322707
57866322708
57866322709
57866393801
58016006200
58016006230
58016006260
58016006290
58016009100
58016009130
58016009160
58016009190
58016009300
58016009330
58016009360
58016009390
58016022600
58016022610
58016022612
58016022615
58016022620
58016022624
58016022630
58016022700
58016022712
58016022715
58016022720
58016022730
58016025606
58016026900
58016026912
58016026915
58016026920
58016026924
58016026930
58016027100
58016027102
58016027104
58016027106
58016027108
58016027110
58016027112
58016027114
58016027115
58016027116
58016027118
58016027120
58016027124
58016027125
58016027128
58016027130
58016027140
58016027142
58016027145
58016027150
58016027156
58016027160
58016027184
58016027190
58016027200
58016027202
58016027208
58016027210
58016027212
58016027215
58016027220
58016027228
58016027230
58016027240
58016027250
58016027256
58016027260
58016027284
58016027290
58016032200
58016032202
58016032230
58016032260
58016032290
58016049300
58016049302
58016049330
58016049360
58016049390
58016559801
58345080065
58469032153
58469032273
58469032283
58469321530
58469322730
58469322830
58864000415
58864000420
58864000430
58864000450
58864000460
60346001510
60346001512
60346001515
60346001530
60346005906
60346005910
60346005912
60346005915
60346005920
60346005924
60346005925
60346005930
60346005944
60346005950
60346005960
60346005980
60346005990
60346056012
60346056015
60346056020
60346056025
60346056030
60346063210
60346063212
60346063220
60346063230
60346063244
60346063290
60346073815
60346073820
60346085310
60346085320
60346093600
60346093645
60429050030
60429050060
60429050090
60760002215
60760002230
60760002290
60760008030
60760046630
60809050655
60809050672
60951067570
60951067585
61919002330
61919002360
61919002371
61919002390
61919005360
61919027390
61919032830
61919032871
61919032890
61919047260
61919047290
61919048430
62037052201
62037052210
62037052301
62037052305
62584060301
62584060401
63187081560
63304056101
63304056105
63304056201
63304056205
63304056210
63629149400
63629149401
63629149402
63629149403
63629149404
63629149405
63629149406
63629149407
63629149408
63629149409
63629294501
63629295201
63629295202
63629295203
63629303101
63629303102
63629303103
63629303104
63629303105
63629315201
63629315202
63629315203
63629315204
63629400901
63739000401
63739000402
63739000403
63739000410
63739000415
63874020201
63874020202
63874020204
63874020205
63874020206
63874020208
63874020210
63874020212
63874020214
63874020215
63874020216
63874020218
63874020220
63874020224
63874020225
63874020228
63874020230
63874020240
63874020242
63874020250
63874020260
63874020290
63874021701
63874021712
63874021715
63874021720
63874021724
63874021730
63874021801
63874021812
63874021815
63874021820
63874021830
63874021901
63874021920
63874021925
63874021930
63874025901
63874025902
63874025904
63874025912
63874025915
63874025920
63874025924
63874025930
63874025960
63874026648
63874026701
63874026702
63874026703
63874026704
63874026705
63874026708
63874026710
63874026712
63874026715
63874026720
63874026728
63874026730
63874026740
63874026750
63874026760
63874026790
64720030410
64720030411
64720030450
64720030510
64720030511
64720030550
[truncated: 12,551 more rows]
